# Supplementary material for: Identification of AaAtg8 as a marker of autophagy and a functional autophagy-related protein in Aedes albopictus
Source: PeerJ. 2018 Nov 21;6:e5988. doi: 10.7717/peerj.5988 (PMC6252070; doi:10.7717/peerj.5988)
Supplement: Data S1 [file peerj-06-5988-s001.xlsx]

## Sheet: Ct-mosquito
	1st instar larvae	2nd instar larvae	3rd instar larvae	4th instar larvae	pupae	male	female
Ct value of AaAtg8	23.116	28.3462	24.7127	23.9922	22.6543	23.7006	22.5373
	22.9562	27.9455	24.6689	23.1677	22.7175	23.6777	22.3061
	22.9485	28.2858	24.5785	24.0749	21.7254	24.0537	22.7227
Ct value of Aas7	18.0993	21.8134	19.4282	19.3746	18.721	20.2128	20.3146
	18.104	21.5278	19.5671	19.3875	18.651	20.0858	20.3433
	18.0221	20.9765	19.6223	19.9322	18.821	20.0918	20.4231

## Sheet: Count-MDC-Fig4B
Slice	Count		Slice	Count		Slice	Count		Slice	Count		Slice	Count
Mock.tif	27		DMSO.tif	16		3-MA.tif	15		Rapa.tif	33		CQ.tif	31
Mock.tif	24		DMSO.tif	26		3-MA.tif	4		Rapa.tif	54		CQ.tif	37
Mock.tif	17		DMSO.tif	23		3-MA.tif	20		Rapa.tif	29		CQ.tif	23
Mock.tif	20		DMSO.tif	18		3-MA.tif	10		Rapa.tif	33		CQ.tif	78
Mock.tif	23		DMSO.tif	19		3-MA.tif	7		Rapa.tif	23		CQ.tif	47
Mock.tif	14		DMSO.tif	27		3-MA.tif	6		Rapa.tif	39		CQ.tif	42
Mock.tif	19		DMSO.tif	30		3-MA.tif	9		Rapa.tif	26		CQ.tif	56
Mock.tif	27		DMSO.tif	25		3-MA.tif	8		Rapa.tif	20		CQ.tif	65
Mock.tif	22		DMSO.tif	35		3-MA.tif	3		Rapa.tif	32		CQ.tif	53
Mock.tif	28		DMSO.tif	18		3-MA.tif	5		Rapa.tif	40		CQ.tif	61

## Sheet: MTT-Fig4C
	Mock	DMSO	3-MA	Rapa	CQ
absorbance at 570 nm	0.829	0.718	0.867	0.796	0.78
	0.796	0.898	0.682	0.855	0.694
	0.846	0.782	0.783	0.691	0.885

## Sheet: Count-GFP-AaAtg8
Slice	Count		Slice	Count		Slice	Count		Slice	Count		Slice	Count		Slice	Count
Mock.tif	13		DMSO.tif	6		3-MA.tif	2		Rapa.tif	14		CQ.tif	21		CQ+Rapa.tif	26
Mock.tif	9		DMSO.tif	13		3-MA.tif	5		Rapa.tif	12		CQ.tif	27		CQ+Rapa.tif	35
Mock.tif	6		DMSO.tif	10		3-MA.tif	4		Rapa.tif	19		CQ.tif	19		CQ+Rapa.tif	40
Mock.tif	10		DMSO.tif	9		3-MA.tif	7		Rapa.tif	16		CQ.tif	25		CQ+Rapa.tif	43
Mock.tif	11		DMSO.tif	12		3-MA.tif	1		Rapa.tif	21		CQ.tif	29		CQ+Rapa.tif	38
Mock.tif	18		DMSO.tif	20		3-MA.tif	6		Rapa.tif	19		CQ.tif	27		CQ+Rapa.tif	32
Mock.tif	7		DMSO.tif	7		3-MA.tif	9		Rapa.tif	21		CQ.tif	23		CQ+Rapa.tif	49
Mock.tif	12		DMSO.tif	18		3-MA.tif	6		Rapa.tif	27		CQ.tif	31		CQ+Rapa.tif	51
Mock.tif	15		DMSO.tif	10		3-MA.tif	3		Rapa.tif	23		CQ.tif	18		CQ+Rapa.tif	43
Mock.tif	13		DMSO.tif	13		3-MA.tif	4		Rapa.tif	20		CQ.tif	32		CQ+Rapa.tif	30

## Sheet: Count-RFP-GFP-AaAtg8
Slice	Count			Slice	Count			Slice	Count
	RFP++GFP+	RFP++GFP-			RFP++GFP+	RFP++GFP-			RFP++GFP+	RFP++GFP-
DMSO.tif	7	4		Rapa.tif	9	20		CQ.tif	27	16
DMSO.tif	5	14		Rapa.tif	12	19		CQ.tif	22	11
DMSO.tif	12	7		Rapa.tif	15	23		CQ.tif	26	13
DMSO.tif	4	5		Rapa.tif	18	14		CQ.tif	29	14
DMSO.tif	5	6		Rapa.tif	13	17		CQ.tif	35	21
DMSO.tif	10	6		Rapa.tif	18	29		CQ.tif	19	12
DMSO.tif	13	12		Rapa.tif	19	25		CQ.tif	23	13
DMSO.tif	9	8		Rapa.tif	14	20		CQ.tif	22	19
DMSO.tif	8	6		Rapa.tif	21	17		CQ.tif	31	21
DMSO.tif	5	14		Rapa.tif	15	28		CQ.tif	18	11

## Sheet: WB-Fig5B
	Mock	DMSO	3-MA	Rapa	CQ	CQ+Rapa
relative level of AaAtg8-II/Actin	0.397391	0.373745	0.0647832	0.716034	0.961728	1.29333
	0.376573	0.381351	0.123751	0.721481	1.08053	1.92527
	0.353007	0.40704	0.0916782	0.683744	1.03869	1.51628
Mean±SEM	0.3757±0.01282a	0.3874±0.01007a	0.0934±0.01704b	0.7071±0.01178c	1.027±0.03479d	1.5783±0.18504e

## Sheet: Count-MDC-Fig8C
Slice	Count	Slice	Count	Slice	Count	Slice	Count	Slice	Count	Slice	Count
Mock.tif	10	EBSS-0.5h.tif	23	EBSS-1h.tif	29	EBSS-2h.tif	6	EBSS-4h.tif	9	EBSS-6h.tif	5
Mock.tif	12	EBSS-0.5h.tif	18	EBSS-1h.tif	26	EBSS-2h.tif	15	EBSS-4h.tif	11	EBSS-6h.tif	10
Mock.tif	8	EBSS-0.5h.tif	26	EBSS-1h.tif	31	EBSS-2h.tif	10	EBSS-4h.tif	8	EBSS-6h.tif	8
Mock.tif	13	EBSS-0.5h.tif	15	EBSS-1h.tif	25	EBSS-2h.tif	8	EBSS-4h.tif	5	EBSS-6h.tif	9
Mock.tif	21	EBSS-0.5h.tif	22	EBSS-1h.tif	29	EBSS-2h.tif	12	EBSS-4h.tif	10	EBSS-6h.tif	4
Mock.tif	8	EBSS-0.5h.tif	25	EBSS-1h.tif	23	EBSS-2h.tif	9	EBSS-4h.tif	14	EBSS-6h.tif	11
Mock.tif	16	EBSS-0.5h.tif	36	EBSS-1h.tif	30	EBSS-2h.tif	13	EBSS-4h.tif	6	EBSS-6h.tif	7
Mock.tif	14	EBSS-0.5h.tif	29	EBSS-1h.tif	19	EBSS-2h.tif	7	EBSS-4h.tif	16	EBSS-6h.tif	9
Mock.tif	17	EBSS-0.5h.tif	21	EBSS-1h.tif	28	EBSS-2h.tif	15	EBSS-4h.tif	5	EBSS-6h.tif	3
Mock.tif	11	EBSS-0.5h.tif	23	EBSS-1h.tif	26	EBSS-2h.tif	6	EBSS-4h.tif	4	EBSS-6h.tif	5
