# Supplementary material for: Identification of AaAtg8 as a marker of autophagy and a functional autophagy-related protein in Aedes albopictus
Source: PeerJ. 2018 Nov 21;6:e5988. doi: 10.7717/peerj.5988 (PMC6252070; doi:10.7717/peerj.5988)
Supplement: Figure S1 [file peerj-06-5988-s002.zip]

Archive with 8 entries (8 files):
- Supplemental AaAtg8 S3.png
- Supplemental AaAtg8 S4.png
- Supplemental AaAtg8 S7.png
- Supplemental Actin S2.png
- Supplemental Actin S6.png
- Supplemental Actin S8.png
- Supplemental GFP S5.png
- Supplemental AaAtg8 S1.png
